# Supplementary material for: Ion Concentration Polarization in Branched Microchannels: Effect of Membrane Thickness and Applied Voltage
Source: Membranes (Basel). 2025 Sep 17;15(9):278. doi: 10.3390/membranes15090278 (PMC12471405; doi:10.3390/membranes15090278)
Supplement: Supplementary file 1 [file membranes-15-00278-s001.zip]

Archive with 1 entries (1 files):
- membranes-3834643-supplementary.pdf
